# Supplementary material for: Gut metabolomics profiling of non-small cell lung cancer (NSCLC) patients under immunotherapy treatment
Source: J Transl Med. 2020 Feb 3;18:49. doi: 10.1186/s12967-020-02231-0 (PMC6998840; doi:10.1186/s12967-020-02231-0)
Supplement: Supplementary file 2 — Additional file 2: Table S1. GC-MS/SPME metabolites raw data. [file 12967_2020_2231_MOESM2_ESM.xlsx]

## Sheet: GC_MS_80
COMPOUNDS	LC1_T0	LC2_T0	LC3_T0	LC8_T0	LC9_T0	LC11_T0	LC13_T0	LC15_T0	LC20_T0	LC21_T0	LC24_T0
1-Butanol	41.8763	58.1006	24.4967	0	44.6507	0	0	0	32.1031	26.7407	0
1-Hexanol	19.3255	39.8164	0	0	11.0921	16.1026	0	0	0	32.3919	19.644
1-Pentanol	37.713	96.9806	17.8861	0	49.4595	0	0	10.6579	50.4059	27.3064	12.4178
2,6-Dimethyl 4 heptanone	38.7101	40.6134	2.64049	268.442	59.5879	0	43.5382	0	21.702	23.4105	20.3266
2-Butanone	39.2534	0	29.9036	0	49.3318	29.2146	0	0	0	0	0
2-Heptanone	26.6517	0	0	0	0	0	0	0	0	27.6013	13.6536
2-Hexanol	50.6756	15.6462	3.99876	0	3.95648	8.7353	254.193	3.01036	2.28738	0	9.84599
2-Nonanone	5.59697	8.55147	0	17.7296	0	21.6854	0	0	0	7.63225	0
2-Octanol	4.90961	0	0	0	0	0	0	0	0	0	0
2-Octanone	0	120.996	46.4354	0	34.0488	100.623	40.505	31.8338	0	57.5651	48.7821
2-Pentanone	0	82.1495	0.721576	0	16.4409	93.9931	21.5093	0	0	0	25.7191
6-Methyl-5-hepten-2-one	0	0	0	309.011	8.25953	0	0	0	0	191.225	127.163
Acetoin/3-idroxy- 2 - butanone	54.377	129.864	10.2869	0	0	28.6314	0	0	34.6872	22.8225	0
Benzaldehyde	123.225	325.183	0	0	49.7119	0	530.765	107.124	57.0743	128.622	410.166
Benzeneacetaldehyde	14.0092	38.5646	0	0	0	60.6752	13.3714	34.88	0	28.9494	37.532
Butyric acid	0	0	0	0	0	0	0	0	19.6698	221.993	0
cis-2,6-Dimethyl-2,6-octadiene	2.21872	11.9435	2.19923	0	0	7.20855	0	0	0	0	0
Dimethyl disulfide	35.0348	209.103	67.1516	201.723	0	46.5711	0	0	0	31.5314	34.6871
Dodecane	0	7.06818	6.5546	0	5.72778	18.8888	9.4289	11.914	0	0	9.68244
Ethanol	3.42165	188.53	0	0	10.2943	185.112	0	0	0	0	0
Indole	0	186.269	0	241.108	153.469	192.127	180.541	203.43	17.5421	100.411	155.566
Methyl Isobutyl Ketone	56.5842	96.6359	102.696	80.0385	109.543	283.341	15.3807	36.5316	59.6987	42.0643	30.0477
p-Cresol	1060.09	1622.36	0	0	0	1820.59	1078.14	582.91	750.615	1356.57	3486.68
Tridecane	0	5.73978	0	0	0	15.8217	7.82512	0	0	0	14.2449
